# Supplementary material for: Simultaneous UHPLC-MS Quantification of Catechins and Untargeted Metabolomic Profiling for Proof-of-Concept Authenticity Determination of Maytenus ssp. Samples
Source: Molecules. 2022 Aug 27;27(17):5520. doi: 10.3390/molecules27175520 (PMC9457526; doi:10.3390/molecules27175520)
Supplement: Supplementary file 1 [file molecules-27-05520-s001.zip]

Archive with 1 entries (1 files):
- molecules-1858367-supplementary.pdf
